# Supplementary material for: Estimating Effects of Radiation Frost on Wheat Using a Field-Based Frost Control Treatment to Stop Freezing Damage
Source: Genes (Basel). 2022 Mar 24;13(4):578. doi: 10.3390/genes13040578 (PMC9031182; doi:10.3390/genes13040578)
Supplement: Supplementary file 1 [file genes-13-00578-s001.zip]

Archive with 1 entries (1 files):
- genes-1609339-supplementary.pdf
